# Supplementary material for: S-acylation of NLRP3 provides a nigericin sensitive gating mechanism that controls access to the Golgi
Source: eLife. 2024 Sep 12;13:RP94302. doi: 10.7554/eLife.94302 (PMC11392533; doi:10.7554/eLife.94302)
Supplement: Figure 2—figure supplement 1—source data 1. [file elife-94302-fig2-figsupp1-data1.zip]

Archive with 3 entries (3 files):
- Figure_2_FS1H/Figure_2_FS1H_GFP.jpg
- Figure_2_FS1H/Figure_2_FS1H_HA.jpg
- Figure_2_FS1H/Figure_2_FS1H_Tubulin.jpg
