# Supplementary material for: S-acylation of NLRP3 provides a nigericin sensitive gating mechanism that controls access to the Golgi
Source: eLife. 2024 Sep 12;13:RP94302. doi: 10.7554/eLife.94302 (PMC11392533; doi:10.7554/eLife.94302)
Supplement: Figure 4—source data 1. [file elife-94302-fig4-data1.zip]

Archive with 20 entries (20 files):
- Figure_4G_GFP.jpg
- __MACOSX/._Figure_4G_GFP.jpg
- Figure_4G_HA.jpg
- __MACOSX/._Figure_4G_HA.jpg
- Figure_4G_Tubulin.jpg
- __MACOSX/._Figure_4G_Tubulin.jpg
- Figure_4C_NLRP3.jpg
- __MACOSX/._Figure_4C_NLRP3.jpg
- Figure_4C_Tubulin.jpg
- __MACOSX/._Figure_4C_Tubulin.jpg
- Figure_4B_HA.jpg
- __MACOSX/._Figure_4B_HA.jpg
- Figure_4B_NLRP3.jpg
- __MACOSX/._Figure_4B_NLRP3.jpg
- Figure_4B_Tubulin.jpg
- __MACOSX/._Figure_4B_Tubulin.jpg
- Figure_4A_NLRP3.jpg
- __MACOSX/._Figure_4A_NLRP3.jpg
- Figure_4A_Tubulin.jpg
- __MACOSX/._Figure_4A_Tubulin.jpg
